# Supplementary material for: 3,3-Dinitro­azetidinium chloride
Source: Acta Crystallogr Sect E Struct Rep Online. 2012 Nov 17;68(Pt 12):o3376. doi: 10.1107/S1600536812046302 (PMC3588972; doi:10.1107/S1600536812046302)
Supplement: Supplementary file 2 [file e-68-o3376-Isup2.hkl]

# 
# h,k,l, Fc-squared, Fo-squared, sigma(Fo-squared) and status flag 
# 
data_I
_shelx_title ' sa in Cmc2(1)' 
_shelx_refln_list_code          4 
_shelx_F_calc_maximum      131.97 
_exptl_crystal_F_000       376.00 
_reflns_d_resolution_high  0.7597 
 
loop_ 
 _symmetry_equiv_pos_as_xyz 
 'x, y, z' 
 '-x, -y, z+1/2' 
 'x, -y, z+1/2' 
 '-x, y, z' 
 'x+1/2, y+1/2, z' 
 '-x+1/2, -y+1/2, z+1/2' 
 'x+1/2, -y+1/2, z+1/2' 
 '-x+1/2, y+1/2, z' 
 
_cell_length_a     6.6807 
_cell_length_b    10.4409 
_cell_length_c     9.9707 
_cell_angle_alpha  90.000 
_cell_angle_beta   90.000 
_cell_angle_gamma  90.000 
 
_shelx_F_squared_multiplier     1.000 
 
loop_ 
 _refln_index_h 
 _refln_index_k 
 _refln_index_l 
 _refln_F_squared_calc 
 _refln_F_squared_meas 
 _refln_F_squared_sigma 
 _refln_observed_status 
   3   5 -11      150.17      154.67      5.45 o 
   3   5 -10       17.72       18.57      2.11 o 
   2   6 -10      113.90      113.31      4.33 o 
   3   7 -10      195.64      188.77      6.22 o 
   1   5  -9      511.67      500.74     11.93 o 
   3   5  -9       80.00       77.75      3.40 o 
   2   6  -9       30.01       29.98      2.20 o 
   4   6  -9        9.84        8.12      1.95 o 
   3   7  -9       66.63       69.56      3.55 o 
   2   8  -9       92.94       93.69      4.07 o 
   1   5  -8       53.01       56.52      2.46 o 
   3   5  -8       31.37       33.61      2.30 o 
   5   5  -8       11.48        9.85      1.88 o 
   2   6  -8      308.89      313.93      8.13 o 
   4   6  -8      221.44      223.77      6.78 o 
   1   7  -8      267.97      260.07      6.79 o 
   3   7  -8      206.74      200.43      6.18 o 
   2   8  -8        3.72        2.47      1.64 o 
   4   8  -8        5.28        3.52      2.08 o 
   3   9  -8      145.32      150.14      5.51 o 
   2  10  -8      139.27      140.66      5.44 o 
   0   4  -7        6.13        5.12      0.90 o 
   1   5  -7      345.16      329.89      7.99 o 
   3   5  -7      791.68      773.00     17.84 o 
   5   5  -7      120.23      127.33      4.60 o 
   2   6  -7       69.52       60.74      2.76 o 
   4   6  -7       19.80       21.26      2.11 o 
   1   7  -7      229.71      219.02      6.07 o 
   3   7  -7       36.24       34.24      2.42 o 
   5   7  -7       82.98       94.42      4.11 o 
   2   8  -7      238.83      253.29      7.21 o 
   4   8  -7      196.54      213.04      6.70 o 
   1   9  -7      101.12      100.43      4.02 o 
   3   9  -7      122.91      123.28      4.86 o 
   2  10  -7      118.89      121.59      4.81 o 
   1   3  -6     1142.54     1207.64     25.44 o 
   3   3  -6      144.97      147.80      4.92 o 
   1   5  -6       95.24      104.47      3.31 o 
   3   5  -6       86.59       78.63      3.29 o 
   5   5  -6       13.29       13.32      1.78 o 
   2   6  -6      111.15      112.14      3.69 o 
   4   6  -6       31.07       34.02      1.78 o 
   6   6  -6      255.08      261.10      7.80 o 
   1   7  -6     1099.15     1089.11     24.29 o 
   3   7  -6      377.07      369.28      7.34 o 
   5   7  -6      349.47      360.68      7.54 o 
   0   8  -6      250.26      263.15      6.98 o 
   2   8  -6      156.40      160.69      5.00 o 
   4   8  -6      132.07      145.65      3.95 o 
   1   9  -6      138.70      135.62      4.64 o 
   3   9  -6      111.12      108.69      4.39 o 
   5   9  -6       46.70       51.28      4.62 o 
   2  10  -6       12.59        8.46      1.98 o 
   4  10  -6        2.10        2.38      3.11 o 
   1  11  -6       39.67       44.69      3.07 o 
   3   1  -5      210.56      192.12      5.50 o 
   2   2  -5     2626.47     2690.52     66.32 o 
   1   3  -5      970.98     1092.77     22.56 o 
   3   3  -5      718.33      727.45     19.01 o 
   2   4  -5      968.98      999.52     25.56 o 
   4   4  -5      450.58      469.93     12.83 o 
   6   4  -5      269.78      270.73      7.49 o 
   1   5  -5      580.91      580.45     16.04 o 
   3   5  -5     1043.32     1056.67     45.75 o 
   5   5  -5      241.25      234.04      5.12 o 
   7   5  -5       39.20       38.61      2.95 o 
   0   6  -5      249.91      236.44      5.92 o 
   2   6  -5       86.28       92.23      2.51 o 
   4   6  -5       75.65       79.28      6.38 o 
   6   6  -5       57.04       58.18      3.12 o 
   1   7  -5       50.22       46.56      1.58 o 
   3   7  -5      324.03      330.76      9.86 o 
   5   7  -5       11.32       13.07      1.60 o 
   0   8  -5      330.30      325.19      8.09 o 
   2   8  -5      191.84      190.78      5.64 o 
   4   8  -5       97.37      100.02      3.19 o 
   6   8  -5       78.51       78.61      5.53 o 
   1   9  -5      161.50      169.90      5.21 o 
   3   9  -5      412.07      409.68     17.75 o 
   5   9  -5       76.70       67.36      2.90 o 
   0  10  -5       70.74       78.37      3.47 o 
   2  10  -5       31.90       35.35      2.57 o 
   4  10  -5       24.82       24.09      3.16 o 
   1  11  -5       50.26       56.94      3.39 o 
   3  11  -5      150.69      160.52      6.02 o 
   2  12  -5       14.61       12.51      2.57 o 
   2   0  -4     4303.89     4526.44    110.41 o 
   4   0  -4     1647.96     1651.21     42.38 o 
   3   1  -4      599.52      595.03     10.72 o 
   2   2  -4       18.15       23.23      1.40 o 
   4   2  -4       12.21       12.93      1.40 o 
   1   3  -4       36.25       38.48      1.42 o 
   3   3  -4      933.91      870.57     22.31 o 
   5   3  -4       16.84       17.16      1.94 o 
   7   3  -4       11.32       11.77      1.91 o 
   0   4  -4     3794.58     3756.61     84.71 o 
   2   4  -4     1685.29     1781.08     24.22 o 
   4   4  -4      857.41      855.20     15.06 o 
   6   4  -4      401.51      392.48      7.59 o 
   1   5  -4      199.29      181.77      3.25 o 
   3   5  -4      231.36      231.70      7.41 o 
   5   5  -4       23.20       31.91      1.71 o 
   7   5  -4       15.53       19.31      2.31 o 
   0   6  -4      300.14      307.19      7.58 o 
   2   6  -4     1692.44     1763.21     38.23 o 
   4   6  -4     1231.85     1261.28     24.52 o 
   6   6  -4       85.22       98.81      4.51 o 
   1   7  -4      318.37      340.19      8.36 o 
   3   7  -4      410.26      408.53      9.01 o 
   5   7  -4       62.50       52.29      2.38 o 
   7   7  -4       26.53       23.96      3.77 o 
   0   8  -4      284.43      270.25      7.06 o 
   2   8  -4      230.60      230.43      4.95 o 
   4   8  -4       95.85       94.63      2.99 o 
   6   8  -4       49.73       58.98      2.78 o 
   1   9  -4      246.62      251.50      4.94 o 
   3   9  -4      111.88      106.33      3.30 o 
   5   9  -4      102.61      110.04      7.08 o 
   0  10  -4      296.92      291.54      8.14 o 
   2  10  -4      272.75      306.00      8.34 o 
   4  10  -4      188.18      191.39      8.49 o 
   1  11  -4       24.88       26.31      2.48 o 
   3  11  -4        3.69        2.57      1.59 o 
   0  12  -4       23.13       22.52      2.59 o 
   2  12  -4        8.62       10.53      2.40 o 
   1   1  -3     3816.99     4293.39    100.81 o 
   3   1  -3      421.56      414.10     10.87 o 
   5   1  -3      504.69      486.54     13.13 o 
   2   2  -3     2066.63     2125.69     52.40 o 
   4   2  -3      692.27      667.86     17.19 o 
   6   2  -3     1294.43     1244.28     32.66 o 
   1   3  -3      612.73      642.53     11.02 o 
   3   3  -3      215.14      195.71      6.03 o 
   5   3  -3       52.15       47.05      2.87 o 
   7   3  -3       44.33       44.20      2.21 o 
   0   4  -3      574.92      597.53     12.96 o 
   2   4  -3      387.92      378.82      5.93 o 
   4   4  -3      219.02      197.85      4.29 o 
   6   4  -3      136.86      132.49      3.42 o 
   1   5  -3     1035.57      979.59     20.01 o 
   3   5  -3       36.18       30.08      1.71 o 
   5   5  -3      173.33      176.96      4.04 o 
   7   5  -3      104.34      106.49      3.43 o 
   0   6  -3     1256.98     1285.85     28.61 o 
   2   6  -3      268.17      270.24      4.14 o 
   4   6  -3      180.28      179.34      5.13 o 
   6   6  -3      134.21      132.94      3.73 o 
   1   7  -3      174.69      173.34      3.00 o 
   3   7  -3      135.89      127.12      3.12 o 
   5   7  -3       31.68       37.84      1.98 o 
   7   7  -3       12.64       13.05      1.88 o 
   0   8  -3      613.31      610.05     14.10 o 
   2   8  -3      255.37      258.49      4.21 o 
   4   8  -3      158.87      162.68      4.12 o 
   6   8  -3      162.90      184.00      4.74 o 
   1   9  -3      661.73      671.48     11.19 o 
   3   9  -3      136.55      138.21      4.12 o 
   5   9  -3      189.58      202.05      5.06 o 
   0  10  -3      177.95      168.05      5.42 o 
   2  10  -3      204.32      195.37      5.73 o 
   4  10  -3      130.33      135.80      3.98 o 
   1  11  -3      438.53      437.49     10.04 o 
   3  11  -3       77.58       74.48      3.03 o 
   0  12  -3      163.70      163.14      5.73 o 
   2  12  -3       49.64       49.69      3.61 o 
   1  13  -3       10.12       10.10      2.49 o 
   2   0  -2     6830.64     6702.69    164.86 o 
   6   0  -2       87.16       79.48      3.56 o 
   1   1  -2      653.53      674.93     16.65 o 
   3   1  -2      653.92      711.03     11.74 o 
   5   1  -2       70.36       68.54      2.99 o 
   7   1  -2       49.05       48.47      3.35 o 
   0   2  -2     2325.04     2309.99     50.01 o 
   2   2  -2     1237.50     1233.63     19.75 o 
   4   2  -2      300.73      293.75      8.40 o 
   6   2  -2      186.72      180.37      6.26 o 
   1   3  -2     3616.30     3630.95     45.73 o 
   3   3  -2     2282.77     2303.37     24.94 o 
   5   3  -2      667.25      678.64     11.72 o 
   7   3  -2      147.61      156.87      8.50 o 
   0   4  -2      560.96      581.01     12.83 o 
   2   4  -2      846.45      925.56     13.17 o 
   4   4  -2      443.36      440.58     10.67 o 
   6   4  -2       14.21       12.71      1.27 o 
   8   4  -2       40.87       40.53      3.91 o 
   1   5  -2      180.61      181.41      6.18 o 
   3   5  -2      538.72      574.48      8.90 o 
   5   5  -2       16.62       21.08      1.38 o 
   7   5  -2       14.71       12.44      1.62 o 
   0   6  -2     1314.51     1304.20     28.10 o 
   2   6  -2      351.71      359.55      5.27 o 
   4   6  -2      176.35      152.21      3.57 o 
   6   6  -2      241.38      233.36      5.25 o 
   1   7  -2     1392.55     1450.84     19.36 o 
   3   7  -2     1982.52     2014.01     33.36 o 
   5   7  -2      494.09      470.40      8.99 o 
   7   7  -2       94.72       95.10      3.46 o 
   0   8  -2      262.30      267.76      6.98 o 
   2   8  -2       48.19       44.63      1.98 o 
   4   8  -2       27.55       26.35      1.57 o 
   6   8  -2       59.35       60.41      4.99 o 
   1   9  -2       16.21       13.03      0.94 o 
   3   9  -2      220.58      221.89      5.10 o 
   5   9  -2        5.97        6.11      1.44 o 
   0  10  -2      384.02      377.17      9.56 o 
   2  10  -2        7.38        8.69      1.03 o 
   4  10  -2        0.77        0.31      1.37 o 
   1  11  -2        1.75        1.83      1.17 o 
   3  11  -2      149.93      146.19      4.36 o 
   0  12  -2       98.97       99.20      4.38 o 
   2  12  -2      139.52      147.35      5.52 o 
   1  13  -2       72.62       81.57      3.19 o 
   1   1  -1     4358.20     4230.67     99.56 o 
   3   1  -1      418.37      446.32      7.32 o 
   5   1  -1      265.61      267.55      6.03 o 
   7   1  -1      145.60      154.92     16.81 o 
   0   2  -1     3193.76     3073.13     64.50 o 
   2   2  -1     6410.71     5651.49     80.44 o 
   4   2  -1     1922.15     2022.78     25.09 o 
   6   2  -1      277.41      285.87      5.63 o 
   8   2  -1      159.68      155.57      6.59 o 
   1   3  -1     3047.21     3000.44     93.94 o 
   3   3  -1      433.28      465.59      5.53 o 
   5   3  -1      241.95      223.95      4.57 o 
   7   3  -1      113.48      111.01      5.14 o 
   0   4  -1      707.27      645.97     16.93 o 
   2   4  -1     2014.65     2046.73     26.15 o 
   4   4  -1      907.00      975.16     12.76 o 
   6   4  -1      125.63      133.67      4.29 o 
   8   4  -1       96.28      100.84      5.62 o 
   1   5  -1     2996.02     2985.34     38.58 o 
   3   5  -1     2790.37     2815.28     36.06 o 
   5   5  -1      632.63      598.56     10.75 o 
   7   5  -1      163.38      168.16      4.29 o 
   0   6  -1      505.48      495.98     11.29 o 
   2   6  -1      198.16      203.91      4.08 o 
   4   6  -1      120.42      108.94      2.75 o 
   6   6  -1       42.27       42.73      2.11 o 
   1   7  -1      257.10      252.22      3.92 o 
   3   7  -1      479.86      454.22      8.41 o 
   5   7  -1       82.22       76.19      2.54 o 
   7   7  -1       26.31       27.48      2.21 o 
   0   8  -1      837.49      812.28     19.09 o 
   2   8  -1      618.75      613.90      8.61 o 
   4   8  -1      421.43      383.50      7.46 o 
   6   8  -1      141.33      143.03      4.06 o 
   1   9  -1      155.22      158.35      2.99 o 
   3   9  -1      231.25      225.45      6.50 o 
   5   9  -1       83.33       73.35      4.16 o 
   0  10  -1      234.42      223.22      6.51 o 
   2  10  -1      135.78      127.45      2.77 o 
   4  10  -1      109.82      101.70      3.39 o 
   1  11  -1       83.55       88.93      2.78 o 
   3  11  -1      126.45      132.61      4.22 o 
   0  12  -1      134.86      131.83      5.13 o 
   2  12  -1       68.34       70.74      2.35 o 
   1  13  -1       18.65       19.01      3.80 o 
   4   0   0     5486.00     5304.71    113.00 o 
   6   0   0     4838.82     5075.34     99.73 o 
   1   1   0       14.37       17.51      0.41 o 
   3   1   0      573.09      581.00      8.64 o 
   5   1   0       27.17       25.25      1.40 o 
   7   1   0       13.39       15.67      2.98 o 
   0   2   0     2398.75     2356.45     62.73 o 
   2   2   0     1434.87     1474.90     32.60 o 
   4   2   0      723.85      739.14      8.26 o 
   6   2   0      186.56      187.99      5.10 o 
   8   2   0       68.33       78.09      5.92 o 
   1   3   0      364.60      453.49      5.06 o 
   3   3   0        0.26        4.44      1.28 o 
   5   3   0       72.36       54.93      2.01 o 
   7   3   0       74.26       73.01      4.39 o 
   0   4   0     6034.15     5951.92    346.81 o 
   2   4   0      150.23      155.84      2.52 o 
   4   4   0       12.17       13.84      1.01 o 
   6   4   0      452.33      431.37      8.11 o 
   8   4   0        0.50        1.01      1.49 o 
   1   5   0      877.71      883.32      9.80 o 
   3   5   0      142.18      159.79      3.38 o 
   5   5   0       78.39       67.14      6.15 o 
   7   5   0       32.71       29.74      3.26 o 
   0   6   0        9.85        4.33      0.62 o 
   2   6   0       81.96       66.59      1.47 o 
   4   6   0      138.51      147.49      2.68 o 
   6   6   0       35.97       42.42      2.10 o 
   1   7   0      601.37      593.04      8.63 o 
   3   7   0       23.59       22.40      0.99 o 
   5   7   0       86.98       93.75      2.84 o 
   7   7   0      104.35       97.34      5.75 o 
   0   8   0       30.96       26.10      1.86 o 
   2   8   0       86.42       93.19      2.05 o 
   4   8   0       21.31       24.84      1.57 o 
   6   8   0       13.19        8.65      1.58 o 
   1   9   0      576.55      568.78      8.26 o 
   3   9   0        1.26        1.50      0.79 o 
   5   9   0      217.73      226.67      5.33 o 
   0  10   0      782.76      775.05     18.26 o 
   2  10   0      725.99      693.46     10.04 o 
   4  10   0      416.17      419.67      8.49 o 
   1  11   0      100.43       90.60      2.39 o 
   3  11   0       43.08       45.97      1.85 o 
   0  12   0      190.68      186.47      6.17 o 
   2  12   0       80.75       73.47      2.57 o 
   1  13   0      102.71      106.00      3.74 o 
   1   1   1     4472.68     4157.28     71.99 o 
   3   1   1      385.60      411.83      4.61 o 
   5   1   1      286.65      273.29      3.20 o 
   7   1   1      156.37      170.95      4.83 o 
   0   2   1     3155.56     2994.84     62.83 o 
   2   2   1     6397.17     5787.46    157.09 o 
   4   2   1     1925.96     1987.54     26.51 o 
   6   2   1      271.81      282.01      6.79 o 
   8   2   1      159.15      177.22     11.37 o 
   1   3   1     3065.88     2950.56     30.67 o 
   3   3   1      427.98      457.80      5.28 o 
   5   3   1      245.11      230.59      3.62 o 
   7   3   1      114.89      118.04      7.10 o 
   0   4   1      726.92      683.97      8.64 o 
   2   4   1     1963.06     1968.78     21.66 o 
   4   4   1      880.61      925.44     12.23 o 
   6   4   1      127.61      135.17      5.51 o 
   8   4   1       93.85      105.67      3.43 o 
   1   5   1     3007.06     2968.53     38.11 o 
   3   5   1     2762.12     2741.59     30.02 o 
   5   5   1      636.13      594.89     15.18 o 
   7   5   1      164.59      169.84      4.13 o 
   0   6   1      491.34      484.07      6.55 o 
   2   6   1      191.44      195.51      2.58 o 
   4   6   1      115.70      103.06      2.14 o 
   6   6   1       39.97       36.99      1.98 o 
   1   7   1      251.85      249.49      3.96 o 
   3   7   1      490.91      472.93      6.79 o 
   5   7   1       80.29       83.08      2.89 o 
   7   7   1       25.27       23.44      3.51 o 
   0   8   1      873.45      859.49     16.85 o 
   2   8   1      600.31      593.18      9.50 o 
   4   8   1      407.59      372.44      5.82 o 
   6   8   1      149.49      146.62      4.02 o 
   1   9   1      161.78      159.89      3.62 o 
   3   9   1      234.85      230.05      8.37 o 
   5   9   1       86.99       80.60      4.01 o 
   0  10   1      237.97      234.37      6.74 o 
   2  10   1      138.26      134.15      4.06 o 
   4  10   1      112.59      102.86      2.62 o 
   1  11   1       92.06       95.98      2.57 o 
   3  11   1      131.74      133.98      3.43 o 
   0  12   1      141.74      141.01      5.17 o 
   2  12   1       65.33       68.46      2.28 o 
   1  13   1       17.92       18.45      1.89 o 
   0   0   2     1202.94     1162.93     17.02 o 
   2   0   2     6835.19     6700.74    123.42 o 
   4   0   2     2460.84     2441.42     29.39 o 
   6   0   2       76.37       75.31      2.66 o 
   1   1   2      622.90      666.82      5.22 o 
   3   1   2      670.12      721.31      6.86 o 
   5   1   2       65.18       59.58      1.15 o 
   7   1   2       46.08       47.36      2.50 o 
   0   2   2     2323.48     2338.86     25.30 o 
   2   2   2     1249.13     1217.12     10.37 o 
   4   2   2      306.03      299.95      3.49 o 
   6   2   2      185.29      183.32      2.50 o 
   8   2   2       44.66       49.63      5.45 o 
   1   3   2     3605.52     3507.64     30.21 o 
   3   3   2     2330.45     2326.03     25.13 o 
   5   3   2      665.30      668.76      7.60 o 
   7   3   2      144.88      163.77      4.50 o 
   0   4   2      547.10      572.55      8.72 o 
   2   4   2      854.42      910.96     12.37 o 
   4   4   2      447.20      439.31      5.19 o 
   6   4   2       13.10       11.19      1.20 o 
   8   4   2       41.99       45.43      3.10 o 
   1   5   2      185.30      182.49      2.40 o 
   3   5   2      537.80      563.18      6.54 o 
   5   5   2       17.63       22.61      1.93 o 
   7   5   2       15.17       12.69      1.46 o 
   0   6   2     1286.53     1269.48     16.38 o 
   2   6   2      364.08      364.73      5.81 o 
   4   6   2      187.26      159.79      3.60 o 
   6   6   2      237.11      237.74      5.03 o 
   1   7   2     1386.53     1461.86     14.18 o 
   3   7   2     1995.60     1990.76     29.42 o 
   5   7   2      492.15      474.38      7.10 o 
   7   7   2       93.33       89.82      3.11 o 
   0   8   2      263.78      266.98      4.09 o 
   2   8   2       48.45       45.67      1.47 o 
   4   8   2       27.73       31.38      1.43 o 
   6   8   2       59.84       62.79      4.55 o 
   1   9   2       11.89        9.82      0.94 o 
   3   9   2      219.41      231.57      4.00 o 
   5   9   2        4.29        5.16      1.46 o 
   0  10   2      363.85      358.45      9.68 o 
   2  10   2        5.38        4.37      0.92 o 
   4  10   2        0.67        0.17      1.00 o 
   1  11   2        1.63        1.96      0.98 o 
   3  11   2      150.08      147.51      3.29 o 
   0  12   2       96.62      102.27      4.57 o 
   2  12   2      138.81      142.07      3.68 o 
   1  13   2       71.35       80.39      4.37 o 
   1   1   3     3737.34     4025.18     41.79 o 
   3   1   3      407.58      412.95      4.10 o 
   5   1   3      489.77      483.05      5.49 o 
   7   1   3      225.74      244.28      3.28 o 
   0   2   3    17416.95    16344.74    202.36 o 
   2   2   3     2048.37     2127.32     16.42 o 
   4   2   3      681.97      646.04      6.34 o 
   6   2   3     1304.51     1271.00     13.54 o 
   8   2   3       99.06       96.23      5.68 o 
   1   3   3      605.58      642.00      5.47 o 
   3   3   3      220.04      213.79      3.75 o 
   5   3   3       50.53       48.45      1.08 o 
   7   3   3       43.30       43.40      2.25 o 
   0   4   3      562.63      575.71      6.36 o 
   2   4   3      410.46      393.44      3.63 o 
   4   4   3      230.60      215.60      3.12 o 
   6   4   3      136.74      129.19      2.62 o 
   1   5   3     1044.35      996.99      8.68 o 
   3   5   3       37.54       33.15      1.18 o 
   5   5   3      172.72      174.96      3.09 o 
   7   5   3      104.64      107.83      3.23 o 
   0   6   3     1276.70     1315.13     14.10 o 
   2   6   3      275.11      277.85      3.09 o 
   4   6   3      185.34      185.50      3.07 o 
   6   6   3      137.40      138.52      2.81 o 
   1   7   3      182.94      181.72      2.75 o 
   3   7   3      126.69      119.02      2.46 o 
   5   7   3       33.44       33.85      1.23 o 
   0   8   3      599.97      601.83      9.63 o 
   2   8   3      265.84      261.30      5.20 o 
   4   8   3      165.91      177.43      3.33 o 
   6   8   3      160.87      179.16      4.41 o 
   1   9   3      660.31      675.18      8.02 o 
   3   9   3      131.70      138.24      3.26 o 
   5   9   3      188.52      197.71      4.48 o 
   0  10   3      176.26      180.83      3.80 o 
   2  10   3      203.85      194.33      4.80 o 
   4  10   3      128.79      134.51      3.10 o 
   1  11   3      438.24      426.79      6.88 o 
   3  11   3       73.69       72.24      2.39 o 
   0  12   3      161.28      160.83      5.93 o 
   2  12   3       50.78       48.09      2.14 o 
   0   0   4    10703.54    11197.35    300.13 o 
   2   0   4     4369.63     4517.02     54.02 o 
   4   0   4     1674.27     1728.10     25.19 o 
   6   0   4      799.82      798.47     15.31 o 
   8   0   4      183.83      175.31      5.40 o 
   1   1   4     1039.86     1088.92      8.60 o 
   3   1   4      588.34      593.81      4.81 o 
   5   1   4       72.19       61.83      1.49 o 
   7   1   4       56.11       53.59      1.96 o 
   0   2   4      846.66      929.71     10.22 o 
   2   2   4       20.91       25.23      0.47 o 
   4   2   4       12.80       12.68      0.57 o 
   6   2   4       40.60       37.88      1.11 o 
   8   2   4        1.33        1.35      1.33 o 
   1   3   4       46.84       46.78      0.57 o 
   3   3   4      898.45      878.93      7.67 o 
   5   3   4       19.03       18.48      0.88 o 
   7   3   4       14.12       11.73      1.13 o 
   0   4   4     3775.93     4004.65     46.53 o 
   2   4   4     1675.90     1724.49     15.11 o 
   4   4   4      849.04      845.34      8.51 o 
   6   4   4      400.45      382.05      8.07 o 
   1   5   4      198.73      175.62      3.22 o 
   3   5   4      235.33      234.04      3.19 o 
   5   5   4       23.19       29.93      1.27 o 
   7   5   4       15.22       19.59      2.55 o 
   0   6   4      306.76      313.04      3.73 o 
   2   6   4     1665.32     1693.66     14.90 o 
   4   6   4     1214.17     1231.85     12.23 o 
   6   6   4       87.03       98.13      3.22 o 
   1   7   4      314.27      323.96      3.46 o 
   3   7   4      395.84      396.12      4.37 o 
   5   7   4       61.57       51.13      1.76 o 
   0   8   4      285.52      268.74      4.18 o 
   2   8   4      231.43      229.65      2.53 o 
   4   8   4       96.55       98.62      1.96 o 
   6   8   4       49.88       57.21      2.10 o 
   1   9   4      251.78      260.40      3.18 o 
   3   9   4      116.63      111.13      2.47 o 
   5   9   4      104.83      109.16      2.67 o 
   0  10   4      314.57      307.12      9.41 o 
   2  10   4      272.94      275.59      4.86 o 
   4  10   4      187.10      181.34      3.08 o 
   1  11   4       25.27       23.91      2.81 o 
   3  11   4        3.91        2.13      1.26 o 
   0  12   4       24.52       18.85      2.69 o 
   2  12   4        8.15        9.69      1.76 o 
   1   1   5      735.58      720.13      5.80 o 
   3   1   5      210.02      192.87      1.95 o 
   5   1   5      180.27      176.23      2.47 o 
   7   1   5       52.30       55.56      1.48 o 
   0   2   5     2082.27     2273.44     28.70 o 
   2   2   5     2629.00     2691.17     20.80 o 
   4   2   5     1449.20     1447.48     15.30 o 
   6   2   5      289.39      279.69      3.65 o 
   8   2   5      119.28      117.62      5.02 o 
   1   3   5      980.25     1032.56      7.84 o 
   3   3   5      720.27      738.53      6.54 o 
   5   3   5      172.59      165.91      2.40 o 
   7   3   5       57.63       54.03      1.73 o 
   0   4   5     1378.42     1427.09     15.32 o 
   2   4   5      958.19      999.76      8.70 o 
   4   4   5      445.90      455.87      4.92 o 
   6   4   5      266.49      269.81      3.73 o 
   1   5   5      592.63      575.18      5.91 o 
   3   5   5     1076.31     1062.06      9.49 o 
   5   5   5      248.24      236.74      3.29 o 
   7   5   5       40.09       42.52      1.86 o 
   0   6   5      242.44      226.42      7.00 o 
   2   6   5       86.27       88.96      2.42 o 
   4   6   5       75.77       80.75      1.64 o 
   6   6   5       54.94       54.44      1.91 o 
   1   7   5       53.84       50.77      0.96 o 
   3   7   5      337.42      335.36      3.82 o 
   5   7   5       12.82       14.31      1.16 o 
   0   8   5      322.01      307.60      5.62 o 
   2   8   5      185.92      189.84      2.25 o 
   4   8   5       94.76       99.56      2.56 o 
   6   8   5       75.18       77.97      3.31 o 
   1   9   5      158.17      163.63      2.53 o 
   3   9   5      416.29      410.10      5.53 o 
   5   9   5       75.64       68.76      2.51 o 
   0  10   5       72.08       74.19      2.43 o 
   2  10   5       32.98       35.27      3.21 o 
   4  10   5       25.93       26.29      1.35 o 
   1  11   5       46.15       50.85      1.93 o 
   3  11   5      153.83      165.98     11.37 o 
   0  12   5       46.46       49.92      3.69 o 
   0   0   6     1357.17     1415.26     20.86 o 
   2   0   6     1311.96     1328.62     15.87 o 
   4   0   6      506.96      493.46      6.40 o 
   6   0   6      392.89      365.44      7.92 o 
   1   1   6      544.22      538.40      4.46 o 
   3   1   6       53.77       52.86      0.85 o 
   5   1   6      118.14      112.72      1.88 o 
   7   1   6       86.06       83.28      1.85 o 
   0   2   6      149.99      162.83      2.07 o 
   2   2   6      105.52      110.23      1.19 o 
   4   2   6       62.81       55.76      1.12 o 
   6   2   6       84.29       79.73      1.67 o 
   1   3   6     1148.77     1162.03      8.80 o 
   3   3   6      157.25      156.47      1.95 o 
   5   3   6      326.53      324.40      4.10 o 
   7   3   6      158.83      169.51      6.53 o 
   0   4   6      421.99      411.05      5.30 o 
   2   4   6      267.78      278.65      2.62 o 
   4   4   6       86.32       84.60      1.66 o 
   6   4   6       86.75       90.82      4.26 o 
   1   5   6       98.14      105.87      1.67 o 
   3   5   6       84.56       79.72      1.24 o 
   5   5   6       13.96       12.79      1.35 o 
   7   5   6       14.14       10.82      2.49 o 
   0   6   6     1119.58     1103.72     16.82 o 
   2   6   6      109.29      106.67      1.46 o 
   4   6   6       30.52       33.76      1.15 o 
   6   6   6      251.50      256.84      4.54 o 
   1   7   6     1107.91     1060.45     11.55 o 
   3   7   6      381.63      372.16      3.83 o 
   5   7   6      352.11      359.27      5.74 o 
   0   8   6      249.68      258.15      8.65 o 
   2   8   6      156.71      156.46      2.14 o 
   4   8   6      132.25      138.74      2.98 o 
   1   9   6      139.84      131.83      2.30 o 
   3   9   6      105.29      108.78      2.43 o 
   5   9   6       46.98       48.75      1.99 o 
   0  10   6      393.25      400.53      7.27 o 
   2  10   6       11.50        9.31      1.21 o 
   4  10   6        2.12       10.53      2.01 o 
   1  11   6       39.22       41.09      1.82 o 
   3  11   6       16.74       19.79      2.79 o 
   1   1   7      136.84      136.37      1.31 o 
   3   1   7      622.29      622.67      6.17 o 
   5   1   7       41.47       42.43      1.23 o 
   7   1   7        7.79        8.34      1.03 o 
   0   2   7     2745.75     2829.31     29.14 o 
   2   2   7      898.71      884.07      7.66 o 
   4   2   7      563.47      551.96      5.63 o 
   6   2   7      388.66      368.11      4.71 o 
   1   3   7       64.25       62.81      0.92 o 
   3   3   7      340.35      324.42      4.00 o 
   5   3   7       32.90       29.02      1.15 o 
   7   3   7        8.69        7.76      1.50 o 
   0   4   7        5.93        5.16      0.56 o 
   2   4   7      199.07      184.19      2.89 o 
   4   4   7      186.07      179.51      2.17 o 
   6   4   7        7.17        6.15      0.83 o 
   1   5   7      338.63      317.55      3.92 o 
   3   5   7      770.96      758.20      7.69 o 
   5   5   7      117.25      125.69      2.94 o 
   0   6   7      135.17      128.96      2.87 o 
   2   6   7       71.50       64.08      1.23 o 
   4   6   7       20.64       23.28      1.05 o 
   6   6   7       36.59       37.06      2.39 o 
   1   7   7      234.00      217.49      3.05 o 
   3   7   7       35.05       36.69      1.46 o 
   5   7   7       84.78       91.81      2.50 o 
   0   8   7        9.64       13.44      2.08 o 
   2   8   7      237.19      254.26      3.57 o 
   4   8   7      194.68      205.13      6.77 o 
   1   9   7      102.12       94.07      1.99 o 
   3   9   7      118.63      127.93      2.85 o 
   0  10   7       95.89       98.64      3.03 o 
   2  10   7      118.62      124.47      3.14 o 
   1  11   7       69.68       71.41      2.30 o 
   0   0   8     2128.61     2144.13     35.50 o 
   2   0   8     1303.20     1273.09     15.41 o 
   4   0   8      829.16      819.26     12.92 o 
   6   0   8      415.08      416.66      7.47 o 
   1   1   8       44.84       43.79      0.95 o 
   3   1   8       17.91       18.70      1.33 o 
   5   1   8        7.03        8.60      0.82 o 
   0   2   8      394.65      405.65      4.68 o 
   2   2   8      431.02      426.53      4.44 o 
   4   2   8      278.96      273.29      3.20 o 
   6   2   8      103.43      105.86      2.13 o 
   1   3   8      207.88      212.38      2.28 o 
   3   3   8      215.99      217.64      2.64 o 
   5   3   8       61.48       63.11      1.59 o 
   0   4   8      246.39      244.06      4.50 o 
   2   4   8      597.94      580.03      5.88 o 
   4   4   8      400.59      390.87      4.51 o 
   6   4   8       40.11       37.88      2.02 o 
   1   5   8       51.84       55.10      1.11 o 
   3   5   8       33.04       34.88      1.35 o 
   5   5   8       11.11        9.98      1.04 o 
   0   6   8      155.13      144.88      3.21 o 
   2   6   8      312.68      308.25      3.91 o 
   4   6   8      224.21      224.27      3.21 o 
   1   7   8      260.38      239.00      3.37 o 
   3   7   8      210.08      201.70      2.97 o 
   5   7   8       78.59       81.90      3.79 o 
   0   8   8       72.29       58.99      2.23 o 
   2   8   8        3.67        4.68      1.96 o 
   4   8   8        5.18        6.06      1.16 o 
   1   9   8       34.21       35.87      1.90 o 
   3   9   8      153.53      157.24      3.54 o 
   0  10   8       61.39       63.33      3.45 o 
   2  10   8      138.72      144.59      3.85 o 
   1   1   9      359.99      365.72      3.53 o 
   3   1   9      138.04      131.94      1.90 o 
   5   1   9      119.07      118.97      2.21 o 
   0   2   9      620.86      634.18      8.10 o 
   2   2   9      529.21      544.09      5.58 o 
   4   2   9      268.89      258.53      3.31 o 
   1   3   9      114.14      117.02      1.69 o 
   3   3   9      172.69      169.33      2.33 o 
   5   3   9       36.14       36.05      1.73 o 
   0   4   9      699.09      669.47     10.74 o 
   2   4   9      188.57      174.08      2.28 o 
   4   4   9       87.09       88.38      1.67 o 
   1   5   9      509.86      507.66      6.03 o 
   3   5   9       79.92       79.87      2.12 o 
   5   5   9      172.80      169.89      5.13 o 
   0   6   9       45.47       40.86      1.86 o 
   2   6   9       29.89       31.60      1.20 o 
   4   6   9        9.59        9.34      0.96 o 
   1   7   9       36.00       32.11      1.22 o 
   3   7   9       63.68       65.67      2.01 o 
   0   8   9      461.70      461.73      8.18 o 
   2   8   9       86.68       90.50      2.30 o 
   1   9   9      145.48      142.54      2.64 o 
   0   0  10      470.37      502.44     11.35 o 
   2   0  10      853.11      842.64     10.66 o 
   4   0  10      547.62      538.34      9.18 o 
   1   1  10      105.08       99.93      1.44 o 
   3   1  10      148.38      150.26      2.45 o 
   5   1  10       44.04       44.49      1.54 o 
   0   2  10       46.61       42.11      1.59 o 
   2   2  10       45.30       41.09      1.11 o 
   4   2  10       25.68       27.47      1.19 o 
   1   3  10      180.63      174.91      2.56 o 
   3   3  10      280.18      280.98      3.39 o 
   0   4  10      217.87      208.49      9.92 o 
   2   4  10       71.48       70.91      1.47 o 
   4   4  10       54.38       50.75      1.61 o 
   1   5  10        4.93        2.66      0.84 o 
   3   5  10       16.73       18.43      1.15 o 
   0   6  10       62.70       65.45      2.38 o 
   2   6  10      115.02      120.17      2.60 o 
   1   7  10      170.61      162.53      3.18 o 
   0   8  10      109.46      108.84      3.21 o 
   1   1  11       56.02       53.69      1.25 o 
   3   1  11      152.40      153.05      2.59 o 
   0   2  11      293.63      295.16      9.50 o 
   2   2  11      235.82      233.10      2.96 o 
   4   2  11      155.02      174.04      3.42 o 
   1   3  11        8.87        9.33      0.88 o 
   3   3  11       68.33       67.56      2.00 o 
   0   4  11       70.27       64.38      3.09 o 
   2   4  11       83.41       91.58      1.92 o 
   4   4  11       70.12       76.78      4.08 o 
   1   5  11      172.12      167.09      3.19 o 
   3   5  11      150.65      152.67      7.79 o 
   0   6  11        7.10        8.27      1.53 o 
   2   6  11       10.03        8.75      2.48 o 
   1   7  11       29.11       25.92      2.96 o 
   0   0  12      546.20      540.99     12.46 o 
   2   0  12      277.38      300.73      5.84 o 
   1   1  12       10.60       12.21      1.39 o 
   3   1  12       12.61       13.59      1.78 o 
   0   2  12      189.41      197.12      5.86 o 
   2   2  12      102.71      104.18      2.35 o 
   1   3  12      158.32      167.88      3.83 o 
   3   3  12       14.42       14.11      1.67 o 
   0   4  12      130.69      120.58      4.63 o 
   2   4  12       42.32       47.85      2.36 o 
   1   5  12        5.07        3.48      2.53 o 
   1   1  13        9.32        8.23      1.55 o 
                                                 
